# Supplementary material for: Innate B-1 B Cells Are Not Enriched in Red Blood Cell Autoimmune Mice: Importance of B Cell Receptor Transgenic Selection
Source: Front Immunol. 2017 Nov 3;8:1366. doi: 10.3389/fimmu.2017.01366 (PMC5675845; doi:10.3389/fimmu.2017.01366)
Supplement: Table S1 — Complete statistical analysis for data Figure 1. [file Supplementary_Tables.XLS]

## Sheet: Supplementary Table 1
			B-1 B cells, Figure 1B left				B-2 B cells, Figure 1C left
		Bonferroni's Multiple Comparison Test	Mean Diff.	t	Significant?	95% CI of diff	Mean Diff.	t	Significant?	95% CI of diff
		B6 vs HOD	-369.8	0.176	ns	-6846 to 6107	-204.7	0.03874	ns	-16493 to 16084
		B6 vs SwHEL	-306	0.1385	ns	-7116 to 6504	-12618	2.271	ns	-29747 to 4510
		B6 vs SwHEL+HOD+	-37.25	0.01686	ns	-6848 to 6773	158.8	0.02857	ns	-16970 to 17287
		B6 vs IgHEL	-26.71	0.01171	ns	-7058 to 7004	-41690	7.268	***	-59373 to -24007
		B6 vs IgHEL+HOD+	-20304	9.191	***	-27114 to -13493	-19032	3.425	*	-36161 to -1903
		HOD vs SwHEL	63.73	0.02949	ns	-6598 to 6726	-12414	2.284	ns	-29169 to 4342
		HOD vs SwHEL+HOD+	332.5	0.1539	ns	-6330 to 6995	363.4	0.06687	ns	-16392 to 17119
		HOD vs IgHEL	343	0.1536	ns	-6544 to 7230	-41486	7.383	***	-58808 to -24163
		HOD vs IgHEL+HOD+	-19934	9.224	***	-26596 to -13272	-18827	3.464	*	-35583 to -2072
		SwHEL vs SwHEL+HOD+	268.8	0.1186	ns	-6719 to 7256	12777	2.241	ns	-4797 to 30351
		SwHEL vs IgHEL	279.3	0.1196	ns	-6923 to 7482	-29072	4.948	***	-47187 to -10958
		SwHEL vs IgHEL+HOD+	-19998	8.823	***	-26985 to -13010	-6414	1.125	ns	-23987 to 11160
		SwHEL+HOD+ vs IgHEL	10.54	0.004512	ns	-7192 to 7213	-41849	7.122	***	-59964 to -23735
		SwHEL+HOD+ vs IgHEL+HOD+	-20266	8.942	***	-27254 to -13279	-19191	3.366	*	-36764 to -1617
		IgHEL vs IgHEL+HOD+	-20277	8.679	***	-27479 to -13075	22658	3.856	**	4544 to 40773
			B-1 B cells, Figure 1B middle				B-2 B cells, Figure 1C middle
		Bonferroni's Multiple Comparison Test	Mean Diff.	t	Significant?	95% CI of diff	Mean Diff.	t	Significant?	95% CI of diff
		B6 vs HOD	-355864	0.6367	ns	-2.076e+006 to 1.364e+006	482126	0.8249	ns	-1.316e+006 to 2.280e+006
		B6 vs SwHEL	746495	1.24	ns	-1.105e+006 to 2.598e+006	694075	1.103	ns	-1.242e+006 to 2.630e+006
		B6 vs SwHEL+HOD+	1151000	1.913	ns	-700401 to 3.003e+006	1732000	2.753	ns	-203964 to 3.669e+006
		B6 vs IgHEL	1999000	3.213	*	84460 to 3.913e+006	-418068	0.6426	ns	-2.420e+006 to 1.584e+006
		B6 vs IgHEL+HOD+	274459	0.4561	ns	-1.577e+006 to 2.126e+006	144554	0.2297	ns	-1.792e+006 to 2.081e+006
		HOD vs SwHEL	1102000	1.867	ns	-714249 to 2.919e+006	211948	0.3433	ns	-1.688e+006 to 2.112e+006
		HOD vs SwHEL+HOD+	1507000	2.553	ns	-309487 to 3.324e+006	1250000	2.025	ns	-649437 to 3.150e+006
		HOD vs IgHEL	2355000	3.853	**	474207 to 4.235e+006	-900194	1.409	ns	-2.867e+006 to 1.066e+006
		HOD vs IgHEL+HOD+	630323	1.068	ns	-1.186e+006 to 2.447e+006	-337573	0.5468	ns	-2.237e+006 to 1.562e+006
		SwHEL vs SwHEL+HOD+	404762	0.6413	ns	-1.537e+006 to 2.347e+006	1038000	1.573	ns	-992550 to 3.069e+006
		SwHEL vs IgHEL	1252000	1.925	ns	-749589 to 3.254e+006	-1112000	1.635	ns	-3.206e+006 to 981217
		SwHEL vs IgHEL+HOD+	-472036	0.7479	ns	-2.414e+006 to 1.470e+006	-549521	0.8326	ns	-2.580e+006 to 1.481e+006
		SwHEL+HOD+ vs IgHEL	847453	1.303	ns	-1.154e+006 to 2.849e+006	-2150000	3.161	*	-4.244e+006 to -57090
		SwHEL+HOD+ vs IgHEL+HOD+	-876798	1.389	ns	-2.819e+006 to 1.065e+006	-1588000	2.406	ns	-3.619e+006 to 443029
		IgHEL vs IgHEL+HOD+	-1724000	2.65	ns	-3.726e+006 to 277553	562621	0.827	ns	-1.531e+006 to 2.656e+006
			B-1 B cells, Figure 1B right				B-2 B cells, Figure 1C right
		Bonferroni's Multiple Comparison Test	Mean Diff.	t	Significant?	95% CI of diff	Mean Diff.	t	Significant?	95% CI of diff
		B6 vs HOD	-0.4143	0.09297	ns	-14.15 to 13.32	-0.339	0.08249	ns	-13.01 to 12.33
		B6 vs SwHEL	-1.38	0.2946	ns	-15.83 to 13.07	-30.46	7.049	***	-43.79 to -17.14
		B6 vs SwHEL+HOD+	-0.5181	0.1106	ns	-14.96 to 13.93	-1.153	0.2668	ns	-14.48 to 12.17
		B6 vs IgHEL	-32.54	6.727	***	-47.46 to -17.63	-84.94	19.04	***	-98.69 to -71.18
		B6 vs IgHEL+HOD+	-56.06	11.96	***	-70.51 to -41.61	-47.1	10.9	***	-60.42 to -33.78
		HOD vs SwHEL	-0.9661	0.2108	ns	-15.10 to 13.17	-30.13	7.126	***	-43.16 to -17.09
		HOD vs SwHEL+HOD+	-0.1038	0.02264	ns	-14.24 to 14.03	-0.814	0.1925	ns	-13.85 to 12.22
		HOD vs IgHEL	-32.13	6.78	***	-46.74 to -17.52	-84.6	19.36	***	-98.07 to -71.13
		HOD vs IgHEL+HOD+	-55.65	12.14	***	-69.78 to -41.51	-46.76	11.06	***	-59.79 to -33.73
		SwHEL vs SwHEL+HOD+	0.8623	0.1794	ns	-13.96 to 15.68	29.31	6.61	***	15.64 to 42.98
		SwHEL vs IgHEL	-31.16	6.289	***	-46.44 to -15.89	-54.47	11.92	***	-68.56 to -40.38
		SwHEL vs IgHEL+HOD+	-54.68	11.37	***	-69.50 to -39.86	-16.63	3.752	**	-30.30 to -2.965
		SwHEL+HOD+ vs IgHEL	-32.03	6.463	***	-47.30 to -16.75	-83.79	18.33	***	-97.88 to -69.70
		SwHEL+HOD+ vs IgHEL+HOD+	-55.54	11.55	***	-70.36 to -40.72	-45.95	10.36	***	-59.61 to -32.28
		IgHEL vs IgHEL+HOD+	-23.52	4.745	***	-38.79 to -8.238	37.84	8.279	***	23.75 to 51.93

## Sheet: Supplementary Table 2
			Percent B cells in Bone Marrow, Figure 2A
		Bonferroni's Multiple Comparison Test	Mean Diff.	t	Significant?	95% CI of diff
		B6 vs HOD	-1.54	0.7224	ns	-8.111 to 5.032
		B6 vs SwHEL	0.597	0.2663	ns	-6.313 to 7.507
		B6 vs SwHEL+HOD+	-0.1914	0.0854	ns	-7.102 to 6.719
		B6 vs IgHEL	5.746	2.483	ns	-1.388 to 12.88
		B6 vs IgHEL+HOD+	10.26	4.576	***	3.346 to 17.17
		HOD vs SwHEL	2.137	0.9745	ns	-4.623 to 8.897
		HOD vs SwHEL+HOD+	1.348	0.6149	ns	-5.412 to 8.108
		HOD vs IgHEL	7.285	3.214	*	0.2970 to 14.27
		HOD vs IgHEL+HOD+	11.8	5.38	***	5.037 to 18.56
		SwHEL vs SwHEL+HOD+	-0.7884	0.3428	ns	-7.878 to 6.301
		SwHEL vs IgHEL	5.149	2.172	ns	-2.159 to 12.46
		SwHEL vs IgHEL+HOD+	9.66	4.2	**	2.570 to 16.75
		SwHEL+HOD+ vs IgHEL	5.937	2.504	ns	-1.371 to 13.25
		SwHEL+HOD+ vs IgHEL+HOD+	10.45	4.543	***	3.358 to 17.54
		IgHEL vs IgHEL+HOD+	4.511	1.903	ns	-2.797 to 11.82
			Percent B cells in Fraction F, Figure 2D				Percent HEL-reactive B cells in Fraction F, Figure 2E				Number HEL-reactive B cells in Fraction F, Figure 2F
		Bonferroni's Multiple Comparison Test	Mean Diff.	t	Significant?	95% CI of diff	Mean Diff.	t	Significant?	95% CI of diff	Mean Diff.	t	Significant?	95% CI of diff
		B6 vs HOD	-0.5102	0.2448	ns	-6.950 to 5.929	0.04471	0.008697	ns	-15.80 to 15.89	6.291	0.003167	ns	-6117 to 6130
		B6 vs SwHEL	0.2464	0.1093	ns	-6.715 to 7.208	-46.79	8.656	***	-63.46 to -30.13	-6601	3.16	*	-13040 to -161.1
		B6 vs SwHEL+HOD+	5.331	2.438	ns	-1.423 to 12.08	-11.25	2.081	ns	-27.91 to 5.417	-810.2	0.3879	ns	-7250 to 5629
		B6 vs IgHEL	-14.8	6.568	***	-21.76 to -7.839	-87.54	15.69	***	-104.7 to -70.34	-21984	10.19	***	-28631 to -15336
		B6 vs IgHEL+HOD+	-11.96	5.469	***	-18.71 to -5.203	-33.83	6.258	***	-50.49 to -17.16	-3935	1.884	ns	-10374 to 2504
		HOD vs SwHEL	0.7566	0.3511	ns	-5.901 to 7.414	-46.84	8.857	***	-63.14 to -30.54	-6607	3.233	*	-12906 to -307.6
		HOD vs SwHEL+HOD+	5.841	2.802	ns	-0.5982 to 12.28	-11.29	2.136	ns	-27.60 to 5.009	-816.5	0.3996	ns	-7116 to 5483
		HOD vs IgHEL	-14.29	6.632	***	-20.95 to -7.634	-87.59	16.02	***	-104.4 to -70.74	-21990	10.41	***	-28502 to -15478
		HOD vs IgHEL+HOD+	-11.45	5.491	***	-17.89 to -5.007	-33.87	6.405	***	-50.18 to -17.57	-3941	1.929	ns	-10241 to 2358
		SwHEL vs SwHEL+HOD+	5.085	2.256	ns	-1.877 to 12.05	35.54	6.409	***	18.45 to 52.64	5790	2.702	ns	-816.3 to 12397
		SwHEL vs IgHEL	-15.05	6.489	***	-22.21 to -7.884	-40.75	7.128	***	-58.38 to -23.13	-15383	6.964	***	-22193 to -8573
		SwHEL vs IgHEL+HOD+	-12.2	5.415	***	-19.16 to -5.241	12.96	2.337	ns	-4.134 to 30.06	2665	1.244	ns	-3941 to 9272
		SwHEL+HOD+ vs IgHEL	-20.13	8.934	***	-27.09 to -13.17	-76.3	13.35	***	-93.92 to -58.67	-21173	9.585	***	-27983 to -14363
		SwHEL+HOD+ vs IgHEL+HOD+	-17.29	7.908	***	-24.04 to -10.53	-22.58	4.071	**	-39.68 to -5.482	-3125	1.458	ns	-9732 to 3482
		IgHEL vs IgHEL+HOD+	2.844	1.262	ns	-4.117 to 9.806	53.72	9.396	***	36.09 to 71.34	18049	8.17	***	11239 to 24859

## Sheet: Supplementary Table 3
				Percent of B220+ B cells, Figure 3A
			Bonferroni's Multiple Comparison Test	Mean Diff.	t	Significant?	95% CI of diff
			B6 vs HOD	0.8423	0.5684	ns	-3.726 to 5.411
			B6 vs SwHEL	0.2049	0.1315	ns	-4.599 to 5.009
			B6 vs SwHEL+HOD+	2.64	1.694	ns	-2.164 to 7.444
			B6 vs IgHEL	-0.8368	0.5201	ns	-5.796 to 4.123
			B6 vs IgHEL+HOD+	11.59	7.44	***	6.790 to 16.40
			HOD vs SwHEL	-0.6374	0.4181	ns	-5.337 to 4.062
			HOD vs SwHEL+HOD+	1.798	1.179	ns	-2.902 to 6.497
			HOD vs IgHEL	-1.679	1.065	ns	-6.537 to 3.179
			HOD vs IgHEL+HOD+	10.75	7.053	***	6.052 to 15.45
			SwHEL vs SwHEL+HOD+	2.435	1.523	ns	-2.494 to 7.364
			SwHEL vs IgHEL	-1.042	0.632	ns	-6.122 to 4.039
			SwHEL vs IgHEL+HOD+	11.39	7.123	***	6.460 to 16.32
			SwHEL+HOD+ vs IgHEL	-3.477	2.11	ns	-8.557 to 1.604
			SwHEL+HOD+ vs IgHEL+HOD+	8.954	5.6	***	4.025 to 13.88
			IgHEL vs IgHEL+HOD+	12.43	7.543	***	7.350 to 17.51
				Percent of B cells in T1, Figure 3C				Percent of HEL-reactive B cells in T1, Figure 3D				Number of HEL-reactive B cells in T1, Figure 3E
			Bonferroni's Multiple Comparison Test	Mean Diff.	t	Significant?	95% CI of diff	Mean Diff.	t	Significant?	95% CI of diff	Mean Diff.	t	Significant?	95% CI of diff
			B6 vs HOD	-0.1258	0.1404	ns	-2.889 to 2.638	0.06612	0.01729	ns	-11.72 to 11.85	0.183	0.0001734	ns	-3253 to 3254
			B6 vs SwHEL	-1.31	1.389	ns	-4.216 to 1.596	-36.02	8.958	***	-48.41 to -23.62	-1743	1.571	ns	-5165 to 1678
			B6 vs SwHEL+HOD+	-1.061	1.125	ns	-3.967 to 1.845	-4.159	1.035	ns	-16.55 to 8.235	-137.3	0.1237	ns	-3558 to 3284
			B6 vs IgHEL	-7.869	8.086	***	-10.87 to -4.869	-83.14	20.03	***	-95.94 to -70.35	-15176	13.25	***	-18708 to -11644
			B6 vs IgHEL+HOD+	-5.896	6.255	***	-8.802 to -2.990	-78.5	19.52	***	-90.89 to -66.10	-4053	3.652	**	-7474 to -632.0
			HOD vs SwHEL	-1.184	1.284	ns	-4.027 to 1.659	-36.08	9.175	***	-48.21 to -23.96	-1744	1.606	ns	-5090 to 1603
			HOD vs SwHEL+HOD+	-0.935	1.014	ns	-3.778 to 1.908	-4.226	1.074	ns	-16.35 to 7.899	-137.4	0.1266	ns	-3484 to 3209
			HOD vs IgHEL	-7.743	8.122	***	-10.68 to -4.804	-83.21	20.46	***	-95.74 to -70.67	-15176	13.52	***	-18636 to -11716
			HOD vs IgHEL+HOD+	-5.771	6.258	***	-8.613 to -2.928	-78.56	19.97	***	-90.69 to -66.44	-4053	3.734	**	-7400 to -706.7
			SwHEL vs SwHEL+HOD+	0.2489	0.2573	ns	-2.733 to 3.230	31.86	7.723	***	19.14 to 44.57	1606	1.411	ns	-1904 to 5116
			SwHEL vs IgHEL	-6.559	6.58	***	-9.633 to -3.486	-47.13	11.08	***	-60.23 to -34.02	-13432	11.45	***	-17051 to -9814
			SwHEL vs IgHEL+HOD+	-4.587	4.742	***	-7.568 to -1.605	-42.48	10.3	***	-55.19 to -29.76	-2310	2.029	ns	-5820 to 1200
			SwHEL+HOD+ vs IgHEL	-6.808	6.829	***	-9.881 to -3.735	-78.98	18.58	***	-92.09 to -65.88	-15039	12.81	***	-18657 to -11421
			SwHEL+HOD+ vs IgHEL+HOD+	-4.836	5	***	-7.817 to -1.854	-74.34	18.02	***	-87.05 to -61.62	-3916	3.439	*	-7426 to -405.9
			IgHEL vs IgHEL+HOD+	1.973	1.979	ns	-1.101 to 5.046	4.647	1.093	ns	-8.461 to 17.76	11123	9.477	***	7505 to 14741
				Percent of B cells in T2, Figure 3F				Percent of HEL-reactive B cells in T2, Figure 3G
			Bonferroni's Multiple Comparison Test	Mean Diff.	t	Significant?	95% CI of diff	Mean Diff.	t	Significant?	95% CI of diff
			B6 vs HOD	0.01385	0.01836	ns	-2.313 to 2.340	0.0392	0.009967	ns	-12.09 to 12.16
			B6 vs SwHEL	-1.166	1.47	ns	-3.613 to 1.280	-38.18	9.231	***	-50.93 to -25.43
			B6 vs SwHEL+HOD+	-0.7892	0.9945	ns	-3.236 to 1.657	-4.186	1.012	ns	-16.94 to 8.564
			B6 vs IgHEL	-2.755	3.363	*	-5.280 to -0.2293	-82.95	19.43	***	-96.11 to -69.79
			B6 vs IgHEL+HOD+	0.8578	1.081	ns	-1.589 to 3.304	-74.3	17.97	***	-87.05 to -61.55
			HOD vs SwHEL	-1.18	1.52	ns	-3.573 to 1.213	-38.22	9.446	***	-50.69 to -25.75
			HOD vs SwHEL+HOD+	-0.803	1.034	ns	-3.196 to 1.590	-4.225	1.044	ns	-16.70 to 8.248
			HOD vs IgHEL	-2.769	3.45	*	-5.243 to -0.2947	-82.99	19.84	***	-95.88 to -70.09
			HOD vs IgHEL+HOD+	0.844	1.087	ns	-1.549 to 3.237	-74.34	18.37	***	-86.81 to -61.87
			SwHEL vs SwHEL+HOD+	0.3772	0.4633	ns	-2.133 to 2.887	33.99	8.011	***	20.91 to 47.08
			SwHEL vs IgHEL	-1.588	1.893	ns	-4.176 to 0.9987	-44.77	10.24	***	-58.25 to -31.29
			SwHEL vs IgHEL+HOD+	2.024	2.486	ns	-0.4857 to 4.534	-36.12	8.513	***	-49.20 to -23.04
			SwHEL+HOD+ vs IgHEL	-1.966	2.342	ns	-4.553 to 0.6215	-78.76	18.01	***	-92.25 to -65.28
			SwHEL+HOD+ vs IgHEL+HOD+	1.647	2.023	ns	-0.8629 to 4.157	-70.12	16.52	***	-83.20 to -57.03
			IgHEL vs IgHEL+HOD+	3.613	4.305	**	1.026 to 6.200	8.647	1.977	ns	-4.837 to 22.13
				Percent of B cells in T3, Figure 3H				Percent of HEL-reactive B cells in T3, Figure 3I
			Bonferroni's Multiple Comparison Test	Mean Diff.	t	Significant?	95% CI of diff	Mean Diff.	t	Significant?	95% CI of diff
			B6 vs HOD	0.3005	1.117	ns	-0.5288 to 1.130	-0.0649	0.01555	ns	-12.93 to 12.80
			B6 vs SwHEL	0.04354	0.1539	ns	-0.8285 to 0.9155	-5.022	1.144	ns	-18.55 to 8.507
			B6 vs SwHEL+HOD+	0.2113	0.7471	ns	-0.6607 to 1.083	-5.239	1.194	ns	-18.77 to 8.290
			B6 vs IgHEL	0.03922	0.1343	ns	-0.8610 to 0.9395	-51.37	11.34	***	-65.33 to -37.40
			B6 vs IgHEL+HOD+	-0.3819	1.35	ns	-1.254 to 0.4901	-36.64	8.349	***	-50.17 to -23.11
			HOD vs SwHEL	-0.2569	0.9285	ns	-1.110 to 0.5961	-4.957	1.155	ns	-18.19 to 8.278
			HOD vs SwHEL+HOD+	-0.08914	0.3222	ns	-0.9422 to 0.7639	-5.174	1.205	ns	-18.41 to 8.061
			HOD vs IgHEL	-0.2612	0.9132	ns	-1.143 to 0.6206	-51.3	11.56	***	-64.98 to -37.62
			HOD vs IgHEL+HOD+	-0.6824	2.466	ns	-1.535 to 0.1707	-36.58	8.52	***	-49.81 to -23.34
			SwHEL vs SwHEL+HOD+	0.1678	0.5781	ns	-0.7269 to 1.062	-0.2167	0.04812	ns	-14.10 to 13.66
			SwHEL vs IgHEL	-0.004319	0.01444	ns	-0.9265 to 0.9179	-46.35	9.986	***	-60.65 to -32.04
			SwHEL vs IgHEL+HOD+	-0.4254	1.466	ns	-1.320 to 0.4692	-31.62	7.023	***	-45.50 to -17.74
			SwHEL+HOD+ vs IgHEL	-0.1721	0.5753	ns	-1.094 to 0.7501	-46.13	9.939	***	-60.44 to -31.82
			SwHEL+HOD+ vs IgHEL+HOD+	-0.5932	2.044	ns	-1.488 to 0.3014	-31.4	6.975	***	-45.28 to -17.52
			IgHEL vs IgHEL+HOD+	-0.4211	1.408	ns	-1.343 to 0.5011	14.73	3.173	*	0.4173 to 29.03
				Percent of FO B cells, Figure 3J				Percent of HEL-reactive FO B cells, Figure 3K				Number of HEL-reactive FO B cells, Figure 3L
			Bonferroni's Multiple Comparison Test	Mean Diff.	t	Significant?	95% CI of diff	Mean Diff.	t	Significant?	95% CI of diff	Mean Diff.	t	Significant?	95% CI of diff
			B6 vs HOD	1.241	0.3697	ns	-9.107 to 11.59	0.05994	0.015	ns	-12.26 to 12.38	57.37	0.04829	ns	-3605 to 3720
			B6 vs SwHEL	11.52	3.263	*	0.6354 to 22.40	-6.18	1.471	ns	-19.13 to 6.773	-3092	2.475	ns	-6943 to 759.0
			B6 vs SwHEL+HOD+	13.58	3.848	**	2.702 to 24.46	-3.794	0.9029	ns	-16.75 to 9.159	-1429	1.144	ns	-5281 to 2422
			B6 vs IgHEL	17.69	4.854	***	6.454 to 28.92	-54.11	12.47	***	-67.48 to -40.73	-20476	15.88	***	-24451 to -16500
			B6 vs IgHEL+HOD+	26.07	7.387	***	15.19 to 36.96	-53.76	12.8	***	-66.72 to -40.81	-4169	3.337	*	-8020 to -317.6
			HOD vs SwHEL	10.28	2.976	ns	-0.3686 to 20.92	-6.24	1.518	ns	-18.91 to 6.431	-3150	2.577	ns	-6917 to 617.8
			HOD vs SwHEL+HOD+	12.34	3.575	*	1.698 to 22.99	-3.854	0.9376	ns	-16.52 to 8.817	-1487	1.217	ns	-5254 to 2281
			HOD vs IgHEL	16.45	4.607	***	5.442 to 27.45	-54.17	12.75	***	-67.26 to -41.07	-20533	16.25	***	-24428 to -16638
			HOD vs IgHEL+HOD+	24.83	7.192	***	14.19 to 35.48	-53.82	13.1	***	-66.49 to -41.15	-4226	3.458	*	-7994 to -458.8
			SwHEL vs SwHEL+HOD+	2.067	0.5707	ns	-9.097 to 13.23	2.386	0.5535	ns	-10.90 to 15.67	1663	1.297	ns	-2288 to 5614
			SwHEL vs IgHEL	6.171	1.653	ns	-5.337 to 17.68	-47.93	10.79	***	-61.62 to -34.23	-17383	13.16	***	-21456 to -13310
			SwHEL vs IgHEL+HOD+	14.56	4.02	**	3.394 to 25.72	-47.58	11.04	***	-60.87 to -34.30	-1077	0.84	ns	-5028 to 2875
			SwHEL+HOD+ vs IgHEL	4.104	1.099	ns	-7.403 to 15.61	-50.31	11.32	***	-64.01 to -36.61	-19046	14.42	***	-23119 to -14973
			SwHEL+HOD+ vs IgHEL+HOD+	12.49	3.449	*	1.327 to 23.66	-49.97	11.59	***	-63.26 to -36.68	-2739	2.137	ns	-6691 to 1212
			IgHEL vs IgHEL+HOD+	8.387	2.247	ns	-3.121 to 19.89	0.3417	0.07689	ns	-13.36 to 14.04	16307	12.34	***	12234 to 20380
				Percent of MZ B cells, Figure 3M				Percent of HEL-reactive MZ B cells, Figure 3N				Number of HEL-reactive MZ B cells, Figure 3O
			Bonferroni's Multiple Comparison Test	Mean Diff.	t	Significant?	95% CI of diff	Mean Diff.	t	Significant?	95% CI of diff	Mean Diff.	t	Significant?	95% CI of diff
			B6 vs HOD	-1.254	No	ns	-11.96 to 9.452	0.02425	0.007043	ns	-10.59 to 10.64	-12.98	0.00404	ns	-9920 to 9894
			B6 vs SwHEL	-3.475	No	ns	-14.73 to 7.783	-27.34	7.549	***	-38.50 to -16.17	-7225	2.138	ns	-17642 to 3193
			B6 vs SwHEL+HOD+	-5.409	No	ns	-16.67 to 5.849	-2.56	0.7069	ns	-13.72 to 8.604	-896.9	0.2654	ns	-11314 to 9521
			B6 vs IgHEL	-4.005	No	ns	-15.63 to 7.618	-82.87	22.17	***	-94.39 to -71.34	-20241	5.802	***	-30996 to -9486
			B6 vs IgHEL+HOD+	-13.83	Yes	**	-25.09 to -2.572	-78.31	21.63	***	-89.48 to -67.15	-15712	4.65	***	-26130 to -5295
			HOD vs SwHEL	-2.221	No	ns	-13.23 to 8.792	-27.36	7.724	***	-38.28 to -16.44	-7212	2.182	ns	-17403 to 2979
			HOD vs SwHEL+HOD+	-4.155	No	ns	-15.17 to 6.858	-2.584	0.7295	ns	-13.50 to 8.336	-883.9	0.2674	ns	-11075 to 9307
			HOD vs IgHEL	-2.751	No	ns	-14.14 to 8.635	-82.89	22.64	***	-94.18 to -71.60	-20228	5.919	***	-30763 to -9693
			HOD vs IgHEL+HOD+	-12.58	Yes	*	-23.59 to -1.563	-78.34	22.11	***	-89.26 to -67.42	-15699	4.749	***	-25890 to -5508
			SwHEL vs SwHEL+HOD+	-1.934	No	ns	-13.49 to 9.616	24.78	6.669	***	13.32 to 36.23	6328	1.825	ns	-4360 to 17016
			SwHEL vs IgHEL	-0.53	No	ns	-12.44 to 11.38	-55.53	14.5	***	-67.34 to -43.73	-13016	3.642	**	-24033 to -1999
			SwHEL vs IgHEL+HOD+	-10.36	No	ns	-21.91 to 1.195	-50.98	13.72	***	-62.43 to -39.52	-8487	2.448	ns	-19175 to 2201
			SwHEL+HOD+ vs IgHEL	1.404	No	ns	-10.50 to 13.31	-80.31	20.97	***	-92.11 to -68.50	-19344	5.413	***	-30361 to -8327
			SwHEL+HOD+ vs IgHEL+HOD+	-8.421	No	ns	-19.97 to 3.130	-75.75	20.39	***	-87.21 to -64.30	-14815	4.273	**	-25503 to -4127
			IgHEL vs IgHEL+HOD+	-9.826	No	ns	-21.73 to 2.081	4.554	1.189	ns	-7.252 to 16.36	4529	1.267	ns	-6488 to 15546

## Sheet: Supplementary Table 4
		Anti-HOD Igs, Figure 4A
	Bonferroni's Multiple Comparison Test	Mean Diff.	t	Significant?	95% CI of diff
	B6 vs HOD	0.25	0.001736	ns	-437.4 to 437.9
	B6 vs SwHEL	-829.4	6.498	***	-1217 to -441.5
	B6 vs SwHEL+HOD+	-580.6	4.783	***	-949.4 to -211.7
	B6 vs IgHEL	-335.7	2.594	ns	-728.9 to 57.63
	B6 vs IgHEL+HOD+	-493.4	3.866	**	-881.3 to -105.5
	HOD vs SwHEL	-829.6	6.5	***	-1218 to -441.7
	HOD vs SwHEL+HOD+	-580.8	4.785	***	-949.7 to -211.9
	HOD vs IgHEL	-335.9	2.596	ns	-729.2 to 57.38
	HOD vs IgHEL+HOD+	-493.7	3.868	**	-881.6 to -105.8
	SwHEL vs SwHEL+HOD+	248.8	2.453	ns	-59.47 to 557.1
	SwHEL vs IgHEL	493.7	4.451	***	156.6 to 830.8
	SwHEL vs IgHEL+HOD+	335.9	3.086	*	5.127 to 666.7
	SwHEL+HOD+ vs IgHEL	244.9	2.363	ns	-70.13 to 559.9
	SwHEL+HOD+ vs IgHEL+HOD+	87.12	0.859	ns	-221.1 to 395.4
	IgHEL vs IgHEL+HOD+	-157.8	1.422	ns	-494.9 to 179.3
		Anti-HOD IgM, Figure 4B
	Bonferroni's Multiple Comparison Test	Mean Diff.	t	Significant?	95% CI of diff
	SwHEL vs SwHEL+HOD+	350.5	3.434	**	71.36 to 629.6
	SwHEL vs IgHEL	-134.4	1.204	ns	-439.6 to 170.8
	SwHEL vs IgHEL+HOD+	-147.9	1.351	ns	-447.4 to 151.6
	SwHEL+HOD+ vs IgHEL	-484.9	4.65	***	-770.1 to -199.6
	SwHEL+HOD+ vs IgHEL+HOD+	-498.4	4.884	***	-777.5 to -219.3
	IgHEL vs IgHEL+HOD+	-13.53	0.1213	ns	-318.7 to 291.7
		Anti-HOD IgM in IgHEL+HOD+, Figure 4C
	2-tailed Unpaired T-test	df	t	Significant?	95% CI
	Female vs. Male	12	10.78	***	724.1 to 1091
		Anti-HOD IgG2c, Figure 4D				Anti-HOD IgG1, Figure 4E
	2-tailed Unpaired T-test	df	t	Significant?	95% CI	df	t	Significant?	95% CI
	SwHEL vs. SwHEL+HOD+	31	2.52	**	14.40 to 136.8	31	1.279	ns	-40.67 to 177.3
		Anti-HOD IgG2b, Figure 4F				Anti-HOD IgG3, Figure 4G
	2-tailed Unpaired T-test	df	t	Significant?	95% CI	df	t	Significant?	95% CI
	SwHEL vs. SwHEL+HOD+	31	1.804	ns	-6.164 to 100.2	31	1.834	***	-209.0 to 11.10

## Sheet: Supplementary Table 5
		Direct Anti-globulin Test, Figure 5A
	Bonferroni's Multiple Comparison Test	Mean Diff.	t	Significant?	95% CI of diff
	SwHEL vs SwHEL+HOD+	-83.18	5.282	***	-126.3 to -40.02
	SwHEL vs IgHEL	1.429	0.07635	ns	-49.86 to 52.71
	SwHEL vs IgHEL+HOD+	-60.87	3.497	**	-108.6 to -13.16
	SwHEL+HOD+ vs IgHEL	84.61	4.834	***	36.64 to 132.6
	SwHEL+HOD+ vs IgHEL+HOD+	22.31	1.386	ns	-21.82 to 66.44
	IgHEL vs IgHEL+HOD+	-62.3	3.277	*	-114.4 to -10.20
		Expression of Duffy on RBCs, Figure 5B				Expression of HEL on RBCs, Figure 5C
	Bonferroni's Multiple Comparison Test	Mean Diff.	t	Significant?	95% CI of diff	Mean Diff.	t	Significant?	95% CI of diff
	HOD vs SwHEL	2589	12.93	***	2006 to 3172	615.2	15.71	***	501.2 to 729.3
	HOD vs SwHEL+HOD+	866.2	4.625	***	321.0 to 1411	431.8	11.79	***	325.2 to 538.5
	HOD vs IgHEL	2589	11.97	***	1959 to 3218	616.7	14.58	***	493.5 to 739.9
	HOD vs IgHEL+HOD+	1391	6.838	***	798.8 to 1983	513	12.89	***	397.2 to 628.8
	SwHEL vs SwHEL+HOD+	-1722	10.22	***	-2213 to -1232	-183.4	5.564	***	-279.4 to -87.46
	SwHEL vs IgHEL	0.1643	0.0008205	ns	-582.7 to 583.0	1.457	0.0372	ns	-112.6 to 115.5
	SwHEL vs IgHEL+HOD+	-1198	6.43	***	-1740 to -655.5	-102.2	2.806	ns	-208.3 to 3.840
	SwHEL+HOD+ vs IgHEL	1723	9.197	***	1177 to 2268	184.9	5.046	***	78.22 to 291.5
	SwHEL+HOD+ vs IgHEL+HOD+	524.7	3.045	*	23.17 to 1026	81.19	2.409	ns	-16.92 to 179.3
	IgHEL vs IgHEL+HOD+	-1198	5.889	***	-1790 to -605.8	-103.7	2.606	ns	-219.5 to 12.15
		Hemoglobin, Figure 5D				Hematocrit, Figure 5E				MCV of RBCs, Figure 5F
	Bonferroni's Multiple Comparison Test	Mean Diff.	t	Significant?	95% CI of diff	Mean Diff.	t	Significant?	95% CI of diff	Mean Diff.	t	Significant?	95% CI of diff
	B6 vs HOD	-0.3627	0.6527	ns	-1.913 to 1.187	-1.378	0.595	ns	-8.396 to 5.640	-1.04	1.051	ns	-4.039 to 1.959
	B6 vs SwHEL	-0.9227	1.8	ns	-2.352 to 0.5064	-3.947	1.848	ns	-10.42 to 2.525	0.7286	0.7952	ns	-2.048 to 3.505
	B6 vs SwHEL+HOD+	-0.2577	0.5398	ns	-1.589 to 1.074	-0.05318	0.02672	ns	-6.082 to 5.976	3.18	3.711	**	0.5826 to 5.777
	B6 vs IgHEL	-0.7035	1.35	ns	-2.157 to 0.7496	-3.441	1.584	ns	-10.02 to 3.139	-0.2115	0.2273	ns	-3.032 to 2.609
	B6 vs IgHEL+HOD+	0.6406	1.269	ns	-0.7674 to 2.049	1.675	0.796	ns	-4.701 to 8.051	2.517	2.786	ns	-0.2212 to 5.255
	HOD vs SwHEL	-0.56	1.063	ns	-2.029 to 0.9086	-2.569	1.17	ns	-9.219 to 4.081	1.769	1.93	ns	-1.008 to 4.545
	HOD vs SwHEL+HOD+	0.105	0.2131	ns	-1.269 to 1.479	1.325	0.6453	ns	-4.896 to 7.546	4.22	4.924	***	1.623 to 6.817
	HOD vs IgHEL	-0.3408	0.6369	ns	-1.833 to 1.151	-2.063	0.9251	ns	-8.819 to 4.693	0.8285	0.8901	ns	-1.992 to 3.649
	HOD vs IgHEL+HOD+	1.003	1.932	ns	-0.4447 to 2.451	3.053	1.411	ns	-3.504 to 9.610	3.557	3.937	**	0.8188 to 6.295
	SwHEL vs SwHEL+HOD+	0.665	1.5	ns	-0.5710 to 1.901	3.894	2.108	ns	-1.703 to 9.490	2.451	3.179	*	0.1145 to 4.788
	SwHEL vs IgHEL	0.2192	0.4475	ns	-1.147 to 1.585	0.5055	0.2475	ns	-5.681 to 6.692	-0.9401	1.103	ns	-3.523 to 1.643
	SwHEL vs IgHEL+HOD+	1.563	3.307	*	0.2452 to 2.881	5.622	2.854	ns	-0.3467 to 11.59	1.788	2.175	ns	-0.7041 to 4.280
	SwHEL+HOD+ vs IgHEL	-0.4458	0.9837	ns	-1.709 to 0.8179	-3.388	1.794	ns	-9.110 to 2.334	-3.392	4.302	***	-5.781 to -1.002
	SwHEL+HOD+ vs IgHEL+HOD+	0.8983	2.068	ns	-0.3132 to 2.110	1.728	0.9544	ns	-3.758 to 7.214	-0.6633	0.8777	ns	-2.954 to 1.627
	IgHEL vs IgHEL+HOD+	1.344	2.789	*	3.531e-005 to 2.688	5.116	2.547	ns	-0.9698 to 11.20	2.728	3.254	*	0.1869 to 5.270
